# Supplementary material for: COVID-19 Vaccination Coverage and Factors Influencing Vaccine Hesitancy among Patients with Inborn Errors of Immunity in Latvia: A Mixed-Methods Study
Source: Vaccines (Basel). 2023 Oct 25;11(11):1637. doi: 10.3390/vaccines11111637 (PMC10675738; doi:10.3390/vaccines11111637)
Supplement: Supplementary file 1 [file vaccines-11-01637-s001.zip]

Archive with 1 entries (1 files):
- vaccines-2667949-supplementary.pdf
